# Supplementary material for: Breathability and Moisture Permeability of Cellulose Nanocrystals Hollow Microsphere Coatings for PET Fabrics
Source: Polymers (Basel). 2022 Dec 7;14(24):5345. doi: 10.3390/polym14245345 (PMC9788502; doi:10.3390/polym14245345)
Supplement: Supplementary file 1 [file polymers-14-05345-s001.zip]

Archive with 1 entries (1 files):
- polymers-1930316-supplementary.pdf
